# Supplementary material for: Green Synthesis of Silver Nanoparticles from Aloe vera: Antibacterial Potential Against Cyanobacteria from an Andean Lagoon
Source: Life (Basel). 2026 Jul 7;16(7):1132. doi: 10.3390/life16071132 (PMC13412621; doi:10.3390/life16071132)
Supplement: Supplementary file 1 [file life-16-01132-s001.zip]

Archive with 1 entries (1 files):
- life-4190267-supplementary.pdf
